# Supplementary material for: Cleavage of Cartilage Oligomeric Matrix Protein (COMP) by ADAMTS4 generates a neoepitope associated with osteoarthritis and other forms of degenerative joint disease
Source: Matrix Biol. Author manuscript; Available in PMC 2025 Aug 12. (PMC12342048; doi:10.1016/j.matbio.2024.12.005)
Supplement: De Groot 2025 Supplement [file NIHMS2099262-supplement-De_Groot_2025_Supplement.zip]

Archive with 7 entries (7 files):
- 1-s2.0-S0945053X24001471-mmc4.zip
- 1-s2.0-S0945053X24001471-mmc1.xlsx
- 1-s2.0-S0945053X24001471-mmc5.zip
- 1-s2.0-S0945053X24001471-mmc2.docx
- 1-s2.0-S0945053X24001471-mmc3.zip
- 1-s2.0-S0945053X24001471-mmc6.zip
- 1-s2.0-S0945053X24001471-mmc7.zip
