# Supplementary material for: Cleavage of Cartilage Oligomeric Matrix Protein (COMP) by ADAMTS4 generates a neoepitope associated with osteoarthritis and other forms of degenerative joint disease
Source: Matrix Biol. Author manuscript; Available in PMC 2025 Aug 12. (PMC12342048; doi:10.1016/j.matbio.2024.12.005)
Supplement: De Groot 2025 Supplement [file NIHMS2099262-supplement-De_Groot_2025_Supplement.zip › 1-s2.0-S0945053X24001471-mmc1.xlsx]

## Sheet: ADAMTS4 substrates
Appendix Table 1: List of extracellular matrix substrates for peptidase ADAMTS4 (MEROPS Identifier:M12.221)
Cleavage site	Protein	Gene	UniProt ID	P1	P5-P5'	Reference
T581-F582	A disintegrin and metalloproteinase with thrombospondin motifs 4	ADAMTS4	O75173	581	GSALTFREEQ	Flannery CR, Zeng W, Corcoran C, et al. Autocatalytic cleavage of ADAMTS-4 (Aggrecanase-1) reveals multiple glycosaminoglycan-binding sites. J Biol Chem. 2002;277(45):42775-42780. doi:10.1074/jbc.M205309200
K694-F695	A disintegrin and metalloproteinase with thrombospondin motifs 4	ADAMTS4	O75173	694	GSFRKFRYGY	Flannery CR, Zeng W, Corcoran C, et al. Autocatalytic cleavage of ADAMTS-4 (Aggrecanase-1) reveals multiple glycosaminoglycan-binding sites. J Biol Chem. 2002;277(45):42775-42780. doi:10.1074/jbc.M205309200
N360-F361	Aggrecan core protein	ACAN	P16112	360	DIPENFFGVG	Westling J, Fosang AJ, Last K, et al. ADAMTS4 cleaves at the aggrecanase site (Glu373-Ala374) and secondarily at the matrix metalloproteinase site (Asn341-Phe342) in the aggrecan interglobular domain. J Biol Chem. 2002;277(18):16059-16066. doi:10.1074/jbc.M108607200
E392-A393	Aggrecan core protein	ACAN	P16112	392	ITEGEARGSV	Westling J, Fosang AJ, Last K, et al. ADAMTS4 cleaves at the aggrecanase site (Glu373-Ala374) and secondarily at the matrix metalloproteinase site (Asn341-Phe342) in the aggrecan interglobular domain. J Biol Chem. 2002;277(18):16059-16066. doi:10.1074/jbc.M108607200
E1679-G1680	Aggrecan core protein	ACAN	P16112	1679	ASELEGRGTI	Wayne GJ, Deng SJ, Amour A, et al. TIMP-3 inhibition of ADAMTS-4 (Aggrecanase-1) is modulated by interactions between aggrecan and the C-terminal domain of ADAMTS-4. J Biol Chem. 2007;282(29):20991-20998. doi:10.1074/jbc.M610721200
G1849-L1850	Aggrecan core protein	ACAN	P16112	1848	KEEEGLGSVE	Wayne GJ, Deng SJ, Amour A, et al. TIMP-3 inhibition of ADAMTS-4 (Aggrecanase-1) is modulated by interactions between aggrecan and the C-terminal domain of ADAMTS-4. J Biol Chem. 2007;282(29):20991-20998. doi:10.1074/jbc.M610721200
E1953-A1954	Aggrecan core protein	ACAN	P16112	1953	PTAQEAGEGP	Wayne GJ, Deng SJ, Amour A, et al. TIMP-3 inhibition of ADAMTS-4 (Aggrecanase-1) is modulated by interactions between aggrecan and the C-terminal domain of ADAMTS-4. J Biol Chem. 2007;282(29):20991-20998. doi:10.1074/jbc.M610721200
E2053-L2054	Aggrecan core protein	ACAN	P16112	2053	TISQELGQRP	Wayne GJ, Deng SJ, Amour A, et al. TIMP-3 inhibition of ADAMTS-4 (Aggrecanase-1) is modulated by interactions between aggrecan and the C-terminal domain of ADAMTS-4. J Biol Chem. 2007;282(29):20991-20998. doi:10.1074/jbc.M610721200
M713-G714	Alpha-2-macroglobulin	A2M	P01023	713	ESDVMGRGHA	Tortorella MD, Arner EC, Hills R, et al. Alpha2-macroglobulin is a novel substrate for ADAMTS-4 and ADAMTS-5 and represents an endogenous inhibitor of these enzymes. J Biol Chem. 2004;279(17):17554-17561. doi:10.1074/jbc.M313041200
N186-C187	Biglycan	BGN	P21810	186	LRNMNCIEMG	Melching LI, Fisher WD, Lee ER, Mort JS, Roughley PJ. The cleavage of biglycan by aggrecanases. Osteoarthritis Cartilage. 2006;14(11):1147-1154. doi:10.1016/j.joca.2006.05.014
E395-S396	Brevican core protein	Bcan	P55068	395	AVESESRGAI	Nakamura H, Fujii Y, Inoki I, et al. Brevican is degraded by matrix metalloproteinases and aggrecanase-1 (ADAMTS4) at different sites. J Biol Chem. 2000;275(49):38885-38890. doi:10.1074/jbc.M003875200
Q76-S77	Cartilage oligomeric matrix protein	COMP	P49747	76	CGMQQSVRTG	This study
S77-V78	Cartilage oligomeric matrix protein	COMP	P49747	77	GMQQSVRTGL	This study
S84-V85	Cartilage oligomeric matrix protein	COMP	P49747	84	TGLPSVRPLL	This study
AC101-C102	Cartilage oligomeric matrix protein	COMP	P49747	101	FPGVACIQTE	This study
E106-S107	Cartilage oligomeric matrix protein	COMP	P49747	106	CIQTESGARC	This study
N194-S195	Cartilage oligomeric matrix protein	COMP	P49747	194	NCVPNSVCIN	This study
C229-P230	Cartilage oligomeric matrix protein	COMP	P49747	229	AQRFCPDGSP	This study
D269-T270	Cartilage oligomeric matrix protein	COMP	P49747	269	LCGRDTDLDG	This study
D290-N291	Cartilage oligomeric matrix protein	COMP	P49747	290	QCRKDNCVTV	This study
C292-V293	Cartilage oligomeric matrix protein	COMP	P49747	292	RKDNCVTVPN	This study
D302-V303	Cartilage oligomeric matrix protein	COMP	P49747	302	SGQEDVDRDG	This study
D310-A311	Cartilage oligomeric matrix protein	COMP	P49747	310	DGIGDACDPD	This study
A311-C312	Cartilage oligomeric matrix protein	COMP	P49747	311	GIGDACDPDA	This study
P314-D315	Cartilage oligomeric matrix protein	COMP	P49747	314	DACDPDADGD	This study
A316-D317	Cartilage oligomeric matrix protein	COMP	P49747	316	CDPDADGDGV	This study
G320-V321	Cartilage oligomeric matrix protein	COMP	P49747	320	ADGDGVPNEK	This study
N323-E324	Cartilage oligomeric matrix protein	COMP	P49747	323	DGVPNEKDNC	This study
N415-P416	Cartilage oligomeric matrix protein	COMP	P49747	415	PQKSNPDQAD	This study
D498-G499	Cartilage oligomeric matrix protein	COMP	P49747	498	DADRDGVGDV	This study
D502-V503	Cartilage oligomeric matrix protein	COMP	P49747	502	DGVGDVCQDD	This study
T529-D530	Cartilage oligomeric matrix protein	COMP	P49747	529	EVTLTDFRAF	This study
D530-F31	Cartilage oligomeric matrix protein	COMP	P49747	530	VTLTDFRAFQ	Zhen EY, Brittain IJ, Laska DA, et al. Characterization of metalloprotease cleavage products of human articular cartilage. Arthritis Rheum. 2008;58(8):2420-2431. doi:10.1002/art.23654
F531-R532	Cartilage oligomeric matrix protein	COMP	P49747	531	TLTDFRAFQT	This study
Q535-T536	Cartilage oligomeric matrix protein	COMP	P49747	535	FRAFQTVVLD	This study
T536-V537	Cartilage oligomeric matrix protein	COMP	P49747	536	RAFQTVVLDP	This study
N550-W551	Cartilage oligomeric matrix protein	COMP	P49747	550	QIDPNWVVLN	This study
V552-V553	Cartilage oligomeric matrix protein	COMP	P49747	552	DPNWVVLNQG	Zhen EY, Brittain IJ, Laska DA, et al. Characterization of metalloprotease cleavage products of human articular cartilage. Arthritis Rheum. 2008;58(8):2420-2431. doi:10.1002/art.23654
Q556-G557	Cartilage oligomeric matrix protein	COMP	P49747	556	VVLNQGREIV	This study
F577-N578	Cartilage oligomeric matrix protein	COMP	P49747	577	GYTAFNGVDF	This study
E701-G702	Cartilage oligomeric matrix protein	COMP	P49747	701	VRFYEGPELV	This study
T716-M717	Cartilage oligomeric matrix protein	COMP	P49747	716	VLDTTMRGGR	This study
M717-R718	Cartilage oligomeric matrix protein	COMP	P49747	717	LDTTMRGGRL	This study
S728-Q729	Cartilage oligomeric matrix protein	COMP	P49747	728	VFCFSQENII	This study
Q753-L754	Cartilage oligomeric matrix protein	COMP	P49747	753	YETHQLRQAX	This study
R214-R215	Clusterin	CLU	P10909	214	SLPHRRPHFF	Zhen EY, Brittain IJ, Laska DA, et al. Characterization of metalloprotease cleavage products of human articular cartilage. Arthritis Rheum. 2008;58(8):2420-2431. doi:10.1002/art.23654
V226-R227	Clusterin	CLU	P10909	226	KSRIVRSLMP	Zhen EY, Brittain IJ, Laska DA, et al. Characterization of metalloprotease cleavage products of human articular cartilage. Arthritis Rheum. 2008;58(8):2420-2431. doi:10.1002/art.23654
E432-T433	Clusterin	CLU	P10909	432	PKFMETVAEK	Zhen EY, Brittain IJ, Laska DA, et al. Characterization of metalloprotease cleavage products of human articular cartilage. Arthritis Rheum. 2008;58(8):2420-2431. doi:10.1002/art.23654
E441-Y442	Clusterin	CLU	P10909	441	KALQEYRKKH	Zhen EY, Brittain IJ, Laska DA, et al. Characterization of metalloprotease cleavage products of human articular cartilage. Arthritis Rheum. 2008;58(8):2420-2431. doi:10.1002/art.23654
P557-G558	Collagen alpha-1(II) chain	COL2A1	P02458	557	EPGLPGARGL	Zhen EY, Brittain IJ, Laska DA, et al. Characterization of metalloprotease cleavage products of human articular cartilage. Arthritis Rheum. 2008;58(8):2420-2431. doi:10.1002/art.23654
G594-A595	Collagen alpha-1(II) chain	COL2A1	P02458	594	PGPQGARGQP	Zhen EY, Brittain IJ, Laska DA, et al. Characterization of metalloprotease cleavage products of human articular cartilage. Arthritis Rheum. 2008;58(8):2420-2431. doi:10.1002/art.23654
G741-D742	Collagen alpha-1(III) chain	COL3A1	P02461	741	PGPKGDKGEP	Zhen EY, Brittain IJ, Laska DA, et al. Characterization of metalloprotease cleavage products of human articular cartilage. Arthritis Rheum. 2008;58(8):2420-2431. doi:10.1002/art.23654
G774-Q775	Collagen alpha-1(III) chain	COL3A1	P02461	774	PGPAGQPGDK	Zhen EY, Brittain IJ, Laska DA, et al. Characterization of metalloprotease cleavage products of human articular cartilage. Arthritis Rheum. 2008;58(8):2420-2431. doi:10.1002/art.23654
Y63-A64	Fibromodulin	FMOD	P13605	63	EGPAYAYGSP	Gendron C, Kashiwagi M, Lim NH, et al. Proteolytic activities of human ADAMTS-5: comparative studies with ADAMTS-4 [published correction appears in J Biol Chem. 2007 Sep 21;282(38):28296]. J Biol Chem. 2007;282(25):18294-18306. doi:10.1074/jbc.M701523200
E252-H253	Fibromodulin	FMOD	Q06828	252	QLYMEHNNVY	Zhen EY, Brittain IJ, Laska DA, et al. Characterization of metalloprotease cleavage products of human articular cartilage. Arthritis Rheum. 2008;58(8):2420-2431. doi:10.1002/art.23654
Y263-F264	Fibromodulin	FMOD	Q06828	263	VPDSYFRGAP	Zhen EY, Brittain IJ, Laska DA, et al. Characterization of metalloprotease cleavage products of human articular cartilage. Arthritis Rheum. 2008;58(8):2420-2431. doi:10.1002/art.23654
Q304-L305	Fibromodulin	FMOD	Q06828	304	LSYNQLQKIP	Zhen EY, Brittain IJ, Laska DA, et al. Characterization of metalloprotease cleavage products of human articular cartilage. Arthritis Rheum. 2008;58(8):2420-2431. doi:10.1002/art.23654
T313-N314	Fibromodulin	FMOD	Q06828	313	PPVNTNLENL	Zhen EY, Brittain IJ, Laska DA, et al. Characterization of metalloprotease cleavage products of human articular cartilage. Arthritis Rheum. 2008;58(8):2420-2431. doi:10.1002/art.23654
Y319-L320	Fibromodulin	FMOD	Q06828	319	LENLYLQGNR	Zhen EY, Brittain IJ, Laska DA, et al. Characterization of metalloprotease cleavage products of human articular cartilage. Arthritis Rheum. 2008;58(8):2420-2431. doi:10.1002/art.23654
D851-L852	Matrilin-2	Matn2	O08746	852	SAAWDLPQQA	Wang Z, Luo J, Iwamoto S, Chen Q. Matrilin-2 is proteolytically cleaved by ADAMTS-4 and ADAMTS-5. Molecules. 2014;19(6):8472-8487. Published 2014 Jun 23. doi:10.3390/molecules19068472
E98-F99	Matrilin-3	MATN3	O15232	98	VRPLEFTKVK	Hills R, Mazzarella R, Fok K, et al. Identification of an ADAMTS-4 cleavage motif using phage display leads to the development of fluorogenic peptide substrates and reveals matrilin-3 as a novel substrate. J Biol Chem. 2007;282(15):11101-11109. doi:10.1074/jbc.M611588200
E435-A436	Matrilin-3	MATN3	O15232	435	SATEEARRLV	Hills R, Mazzarella R, Fok K, et al. Identification of an ADAMTS-4 cleavage motif using phage display leads to the development of fluorogenic peptide substrates and reveals matrilin-3 as a novel substrate. J Biol Chem. 2007;282(15):11101-11109. doi:10.1074/jbc.M611588200
Y219-L220	Mimecan	OGN	P20774	219	LTFLYLDHNA	Zhen EY, Brittain IJ, Laska DA, et al. Characterization of metalloprotease cleavage products of human articular cartilage. Arthritis Rheum. 2008;58(8):2420-2431. doi:10.1002/art.23654
E234-S235	Mimecan	OGN	P20774	234	LNLPESLRVI	Zhen EY, Brittain IJ, Laska DA, et al. Characterization of metalloprotease cleavage products of human articular cartilage. Arthritis Rheum. 2008;58(8):2420-2431. doi:10.1002/art.23654
I141-D142	Prolargin	PRELP	P51888	141	RIRKIDQRVL	Zhen EY, Brittain IJ, Laska DA, et al. Characterization of metalloprotease cleavage products of human articular cartilage. Arthritis Rheum. 2008;58(8):2420-2431. doi:10.1002/art.23654
R144-V145	Prolargin	PRELP	P51888	144	KIDQRVLEKL	Zhen EY, Brittain IJ, Laska DA, et al. Characterization of metalloprotease cleavage products of human articular cartilage. Arthritis Rheum. 2008;58(8):2420-2431. doi:10.1002/art.23654
V153-F154	Prolargin	PRELP	P51888	153	LPGLVFLYME	Zhen EY, Brittain IJ, Laska DA, et al. Characterization of metalloprotease cleavage products of human articular cartilage. Arthritis Rheum. 2008;58(8):2420-2431. doi:10.1002/art.23654
Y156-M157	Prolargin	PRELP	P51888	156	LVFLYMEKNQ	Zhen EY, Brittain IJ, Laska DA, et al. Characterization of metalloprotease cleavage products of human articular cartilage. Arthritis Rheum. 2008;58(8):2420-2431. doi:10.1002/art.23654
M157-E158	Prolargin	PRELP	P51888	157	VFLYMEKNQL	Zhen EY, Brittain IJ, Laska DA, et al. Characterization of metalloprotease cleavage products of human articular cartilage. Arthritis Rheum. 2008;58(8):2420-2431. doi:10.1002/art.23654
E158-K159	Prolargin	PRELP	P51888	158	FLYMEKNQLE	Zhen EY, Brittain IJ, Laska DA, et al. Characterization of metalloprotease cleavage products of human articular cartilage. Arthritis Rheum. 2008;58(8):2420-2431. doi:10.1002/art.23654
K159-N160	Prolargin	PRELP	P51888	159	LYMEKNQLEE	Zhen EY, Brittain IJ, Laska DA, et al. Characterization of metalloprotease cleavage products of human articular cartilage. Arthritis Rheum. 2008;58(8):2420-2431. doi:10.1002/art.23654
L176-R177	Prolargin	PRELP	P51888	176	NLEQLRLSQN	Zhen EY, Brittain IJ, Laska DA, et al. Characterization of metalloprotease cleavage products of human articular cartilage. Arthritis Rheum. 2008;58(8):2420-2431. doi:10.1002/art.23654
L200-D201	Prolargin	PRELP	P51888	200	NLLLLDLQHN	Zhen EY, Brittain IJ, Laska DA, et al. Characterization of metalloprotease cleavage products of human articular cartilage. Arthritis Rheum. 2008;58(8):2420-2431. doi:10.1002/art.23654
T216-F217	Prolargin	PRELP	P51888	216	FKPDTFHGLK	Zhen EY, Brittain IJ, Laska DA, et al. Characterization of metalloprotease cleavage products of human articular cartilage. Arthritis Rheum. 2008;58(8):2420-2431. doi:10.1002/art.23654
L249-D250	Prolargin	PRELP	P51888	249	HQLYLDSNKI	Zhen EY, Brittain IJ, Laska DA, et al. Characterization of metalloprotease cleavage products of human articular cartilage. Arthritis Rheum. 2008;58(8):2420-2431. doi:10.1002/art.23654
D250-S251	Prolargin	PRELP	P51888	250	QLYLDSNKIE	Zhen EY, Brittain IJ, Laska DA, et al. Characterization of metalloprotease cleavage products of human articular cartilage. Arthritis Rheum. 2008;58(8):2420-2431. doi:10.1002/art.23654
Y261-F262	Prolargin	PRELP	P51888	261	IPNGYFKSFP	Zhen EY, Brittain IJ, Laska DA, et al. Characterization of metalloprotease cleavage products of human articular cartilage. Arthritis Rheum. 2008;58(8):2420-2431. doi:10.1002/art.23654
S264-F265	Prolargin	PRELP	P51888	264	GYFKSFPNLA	Zhen EY, Brittain IJ, Laska DA, et al. Characterization of metalloprotease cleavage products of human articular cartilage. Arthritis Rheum. 2008;58(8):2420-2431. doi:10.1002/art.23654
L273-N274	Prolargin	PRELP	P51888	273	AFIRLNYNKL	Zhen EY, Brittain IJ, Laska DA, et al. Characterization of metalloprotease cleavage products of human articular cartilage. Arthritis Rheum. 2008;58(8):2420-2431. doi:10.1002/art.23654
H340-D341	Prolargin	PRELP	P51888	340	LVAFHDFSSD	Zhen EY, Brittain IJ, Laska DA, et al. Characterization of metalloprotease cleavage products of human articular cartilage. Arthritis Rheum. 2008;58(8):2420-2431. doi:10.1002/art.23654
L357-D358	Prolargin	PRELP	P51888	357	RYLRLDGNYL	Zhen EY, Brittain IJ, Laska DA, et al. Characterization of metalloprotease cleavage products of human articular cartilage. Arthritis Rheum. 2008;58(8):2420-2431. doi:10.1002/art.23654
L355-R356	Prolargin	PRELP	P51888	355	HLRYLRLDGN	Zhen EY, Brittain IJ, Laska DA, et al. Characterization of metalloprotease cleavage products of human articular cartilage. Arthritis Rheum. 2008;58(8):2420-2431. doi:10.1002/art.23654
M371-M372	Prolargin	PRELP	P51888	371	PLDLMMCFRL	Zhen EY, Brittain IJ, Laska DA, et al. Characterization of metalloprotease cleavage products of human articular cartilage. Arthritis Rheum. 2008;58(8):2420-2431. doi:10.1002/art.23654
S40-F41	Serotransferrin	TF	P02787	40	TKCQSFRDHM	Gendron C, Kashiwagi M, Lim NH, et al. Proteolytic activities of human ADAMTS-5: comparative studies with ADAMTS-4 [published correction appears in J Biol Chem. 2007 Sep 21;282(38):28296]. J Biol Chem. 2007;282(25):18294-18306. doi:10.1074/jbc.M701523200
C58-V59	Serotransferrin	TF	P02787	58	PSVACVKKAS	Gendron C, Kashiwagi M, Lim NH, et al. Proteolytic activities of human ADAMTS-5: comparative studies with ADAMTS-4 [published correction appears in J Biol Chem. 2007 Sep 21;282(38):28296]. J Biol Chem. 2007;282(25):18294-18306. doi:10.1074/jbc.M701523200
Q130-L131	Serotransferrin	TF	P02787	130	FQMNQLRGKK	Gendron C, Kashiwagi M, Lim NH, et al. Proteolytic activities of human ADAMTS-5: comparative studies with ADAMTS-4 [published correction appears in J Biol Chem. 2007 Sep 21;282(38):28296]. J Biol Chem. 2007;282(25):18294-18306. doi:10.1074/jbc.M701523201
C213-L214	Serotransferrin	TF	P02787	213	GAFKCLKDGA	Gendron C, Kashiwagi M, Lim NH, et al. Proteolytic activities of human ADAMTS-5: comparative studies with ADAMTS-4 [published correction appears in J Biol Chem. 2007 Sep 21;282(38):28296]. J Biol Chem. 2007;282(25):18294-18306. doi:10.1074/jbc.M701523202
H261-L262	Serotransferrin	TF	P02787	261	YKDCHLAQVP	Gendron C, Kashiwagi M, Lim NH, et al. Proteolytic activities of human ADAMTS-5: comparative studies with ADAMTS-4 [published correction appears in J Biol Chem. 2007 Sep 21;282(38):28296]. J Biol Chem. 2007;282(25):18294-18306. doi:10.1074/jbc.M701523203
M332-Y333	Serotransferrin	TF	P02787	332	MDAKMYLGYE	Gendron C, Kashiwagi M, Lim NH, et al. Proteolytic activities of human ADAMTS-5: comparative studies with ADAMTS-4 [published correction appears in J Biol Chem. 2007 Sep 21;282(38):28296]. J Biol Chem. 2007;282(25):18294-18306. doi:10.1074/jbc.M701523204
G335-Y336	Serotransferrin	TF	P02787	335	KMYLGYEYVT	Gendron C, Kashiwagi M, Lim NH, et al. Proteolytic activities of human ADAMTS-5: comparative studies with ADAMTS-4 [published correction appears in J Biol Chem. 2007 Sep 21;282(38):28296]. J Biol Chem. 2007;282(25):18294-18306. doi:10.1074/jbc.M701523205
S409-L410	Serotransferrin	TF	P02787	409	ADAMSLDGGF	Gendron C, Kashiwagi M, Lim NH, et al. Proteolytic activities of human ADAMTS-5: comparative studies with ADAMTS-4 [published correction appears in J Biol Chem. 2007 Sep 21;282(38):28296]. J Biol Chem. 2007;282(25):18294-18306. doi:10.1074/jbc.M701523206
L410-D411	Serotransferrin	TF	P02787	410	DAMSLDGGFV	Gendron C, Kashiwagi M, Lim NH, et al. Proteolytic activities of human ADAMTS-5: comparative studies with ADAMTS-4 [published correction appears in J Biol Chem. 2007 Sep 21;282(38):28296]. J Biol Chem. 2007;282(25):18294-18306. doi:10.1074/jbc.M701523207
D411-G412	Serotransferrin	TF	P02787	411	AMSLDGGFVY	Gendron C, Kashiwagi M, Lim NH, et al. Proteolytic activities of human ADAMTS-5: comparative studies with ADAMTS-4 [published correction appears in J Biol Chem. 2007 Sep 21;282(38):28296]. J Biol Chem. 2007;282(25):18294-18306. doi:10.1074/jbc.M701523208
F446-A447	Serotransferrin	TF	P02787	446	EAGYFAIAVV	Gendron C, Kashiwagi M, Lim NH, et al. Proteolytic activities of human ADAMTS-5: comparative studies with ADAMTS-4 [published correction appears in J Biol Chem. 2007 Sep 21;282(38):28296]. J Biol Chem. 2007;282(25):18294-18306. doi:10.1074/jbc.M701523209
N462-L463	Serotransferrin	TF	P02787	462	LTWDNLKGKK	Gendron C, Kashiwagi M, Lim NH, et al. Proteolytic activities of human ADAMTS-5: comparative studies with ADAMTS-4 [published correction appears in J Biol Chem. 2007 Sep 21;282(38):28296]. J Biol Chem. 2007;282(25):18294-18306. doi:10.1074/jbc.M701523210
C542-L543	Serotransferrin	TF	P02787	542	GAFRCLVEKG	Gendron C, Kashiwagi M, Lim NH, et al. Proteolytic activities of human ADAMTS-5: comparative studies with ADAMTS-4 [published correction appears in J Biol Chem. 2007 Sep 21;282(38):28296]. J Biol Chem. 2007;282(25):18294-18306. doi:10.1074/jbc.M701523211
C596-H597	Serotransferrin	TF	P02787	596	EYANCHLARA	Gendron C, Kashiwagi M, Lim NH, et al. Proteolytic activities of human ADAMTS-5: comparative studies with ADAMTS-4 [published correction appears in J Biol Chem. 2007 Sep 21;282(38):28296]. J Biol Chem. 2007;282(25):18294-18306. doi:10.1074/jbc.M701523212
L598-A599	Serotransferrin	TF	P02787	598	ANCHLARAPN	Gendron C, Kashiwagi M, Lim NH, et al. Proteolytic activities of human ADAMTS-5: comparative studies with ADAMTS-4 [published correction appears in J Biol Chem. 2007 Sep 21;282(38):28296]. J Biol Chem. 2007;282(25):18294-18306. doi:10.1074/jbc.M701523213
L640-F641	Serotransferrin	TF	P02787	640	GNFCLFRSET	Gendron C, Kashiwagi M, Lim NH, et al. Proteolytic activities of human ADAMTS-5: comparative studies with ADAMTS-4 [published correction appears in J Biol Chem. 2007 Sep 21;282(38):28296]. J Biol Chem. 2007;282(25):18294-18306. doi:10.1074/jbc.M701523214
A359-E360	SPARC-like protein 1	Sparcl1	P70663	359	EFLEAERMHS	Weaver MS, Workman G, Cardo-Vila M, Arap W, Pasqualini R, Sage EH. Processing of the matricellular protein hevin in mouse brain is dependent on ADAMTS4. J Biol Chem. 2010;285(8):5868-5877. doi:10.1074/jbc.M109.070318
E405-Q406	Versican core protein	VCAN	P13611-1	405	IVSFEQKATV	Westling J, Gottschall PE, Thompson VP, et al. ADAMTS4 (aggrecanase-1) cleaves human brain versican V2 at Glu405-Gln406 to generate glial hyaluronate binding protein. Biochem J. 2004;377(Pt 3):787-795. doi:10.1042/BJ20030896
T279-V280	Versican core protein	VCAN	P13611-2	279	ARLATVGELQ	Martin DR, Santamaria S, Koch CD, Ahnström J, Apte SS. Identification of novel ADAMTS1, ADAMTS4 and ADAMTS5 cleavage sites in versican using a label-free quantitative proteomics approach. J Proteomics. 2021;249:104358. doi:10.1016/j.jprot.2021.104358
E441-A442	Versican core protein	VCAN	P13611-2	441	PEAAEARRGQ	Sandy JD, Westling J, Kenagy RD, et al. Versican V1 proteolysis in human aorta in vivo occurs at the Glu441-Ala442 bond, a site that is cleaved by recombinant ADAMTS-1 and ADAMTS-4. J Biol Chem. 2001;276(16):13372-13378. doi:10.1074/jbc.M009737200
P766-F767	Versican core protein	VCAN	P13611-2	766	QLILPFELES	Martin DR, Santamaria S, Koch CD, Ahnström J, Apte SS. Identification of novel ADAMTS1, ADAMTS4 and ADAMTS5 cleavage sites in versican using a label-free quantitative proteomics approach. J Proteomics. 2021;249:104358. doi:10.1016/j.jprot.2021.104359
E1122-I1123	Versican core protein	VCAN	P13611-2	1122	PVRQEIESET	Martin DR, Santamaria S, Koch CD, Ahnström J, Apte SS. Identification of novel ADAMTS1, ADAMTS4 and ADAMTS5 cleavage sites in versican using a label-free quantitative proteomics approach. J Proteomics. 2021;249:104358. doi:10.1016/j.jprot.2021.104359
E1131-Q1132	Versican core protein	VCAN	P13611-2	1131	TTSEEQIQEE	Martin DR, Santamaria S, Koch CD, Ahnström J, Apte SS. Identification of novel ADAMTS1, ADAMTS4 and ADAMTS5 cleavage sites in versican using a label-free quantitative proteomics approach. J Proteomics. 2021;249:104358. doi:10.1016/j.jprot.2021.104359
T1151-I1152	Versican core protein	VCAN	P13611-2	1151	ATEQTIFDSQ	Martin DR, Santamaria S, Koch CD, Ahnström J, Apte SS. Identification of novel ADAMTS1, ADAMTS4 and ADAMTS5 cleavage sites in versican using a label-free quantitative proteomics approach. J Proteomics. 2021;249:104358. doi:10.1016/j.jprot.2021.104359
A1416-R1417	Versican core protein	VCAN	P13611-2	1416	TDFLARAYGF	Martin DR, Santamaria S, Koch CD, Ahnström J, Apte SS. Identification of novel ADAMTS1, ADAMTS4 and ADAMTS5 cleavage sites in versican using a label-free quantitative proteomics approach. J Proteomics. 2021;249:104358. doi:10.1016/j.jprot.2021.104360
E1784-A1785	Versican core protein	VCAN	P13611-2	1784	SGAEEALVDH	Martin DR, Santamaria S, Koch CD, Ahnström J, Apte SS. Identification of novel ADAMTS1, ADAMTS4 and ADAMTS5 cleavage sites in versican using a label-free quantitative proteomics approach. J Proteomics. 2021;249:104358. doi:10.1016/j.jprot.2021.104361
S1870-V1871	Versican core protein	VCAN	P13611-2	1870	DVGSSVMSPQ	Martin DR, Santamaria S, Koch CD, Ahnström J, Apte SS. Identification of novel ADAMTS1, ADAMTS4 and ADAMTS5 cleavage sites in versican using a label-free quantitative proteomics approach. J Proteomics. 2021;249:104358. doi:10.1016/j.jprot.2021.104362
E1925-M1926	Versican core protein	VCAN	P13611-2	1925	ELLEEMEASP	Martin DR, Santamaria S, Koch CD, Ahnström J, Apte SS. Identification of novel ADAMTS1, ADAMTS4 and ADAMTS5 cleavage sites in versican using a label-free quantitative proteomics approach. J Proteomics. 2021;249:104358. doi:10.1016/j.jprot.2021.104363
T2011-S2012	Versican core protein	VCAN	P13611-2	2011	LSPQTSERPT	Martin DR, Santamaria S, Koch CD, Ahnström J, Apte SS. Identification of novel ADAMTS1, ADAMTS4 and ADAMTS5 cleavage sites in versican using a label-free quantitative proteomics approach. J Proteomics. 2021;249:104358. doi:10.1016/j.jprot.2021.104364
Q2045-V2046	Versican core protein	VCAN	P13611-2	2045	ASEQQVAARI	Martin DR, Santamaria S, Koch CD, Ahnström J, Apte SS. Identification of novel ADAMTS1, ADAMTS4 and ADAMTS5 cleavage sites in versican using a label-free quantitative proteomics approach. J Proteomics. 2021;249:104358. doi:10.1016/j.jprot.2021.104365
H2187-K2188	Versican core protein	VCAN	P13611-2	2187	DYGWHKFQGQ	Martin DR, Santamaria S, Koch CD, Ahnström J, Apte SS. Identification of novel ADAMTS1, ADAMTS4 and ADAMTS5 cleavage sites in versican using a label-free quantitative proteomics approach. J Proteomics. 2021;249:104358. doi:10.1016/j.jprot.2021.104366
